# Supplementary material for: The Effect of Gap Junctional Coupling on the Spatiotemporal Patterns of Ca2+ Signals and the Harmonization of Ca2+-Related Cellular Responses
Source: PLoS Comput Biol. 2016 Dec 27;12(12):e1005295. doi: 10.1371/journal.pcbi.1005295 (PMC5226819; doi:10.1371/journal.pcbi.1005295)
Supplement: S1 Code MATLAB Code — (ZIP) [file pcbi.1005295.s020.zip]

Archive with 9 entries (7 files):
- SupplementaryCode/
- SupplementaryCode/main.m
- SupplementaryCode/Routines/
- SupplementaryCode/Routines/correlation_fun.m
- SupplementaryCode/Routines/generateInsP3.m
- SupplementaryCode/Routines/initMatAdj.m
- SupplementaryCode/Routines/jTotal.m
- SupplementaryCode/Routines/randomfield.m
- SupplementaryCode/Routines/s2hms.m
