# Supplementary material for: The Effect of Gap Junctional Coupling on the Spatiotemporal Patterns of Ca2+ Signals and the Harmonization of Ca2+-Related Cellular Responses
Source: PLoS Comput Biol. 2016 Dec 27;12(12):e1005295. doi: 10.1371/journal.pcbi.1005295 (PMC5226819; doi:10.1371/journal.pcbi.1005295)
Supplement: S1 Code MATLAB Code — (ZIP) [file pcbi.1005295.s020.zip › SupplementaryCode/main.m]

%%%%%%%%%%%%%%%%%%%%%%%%%%%%%%%%%%%%%%%%%%%%%%%%%%%%%%%%%%%%%%%%%%%%%%%%%%%
%
% The Effect of Gap Junctional Coupling on the Spatiotemporal Patterns of
% Ca2+ Signals and the Harmonization of Ca2+-related Cellular Responses
%
%%%%%%%%%%%%%%%%%%%%%%%%%%%%%%%%%%%%%%%%%%%%%%%%%%%%%%%%%%%%%%%%%%%%%%%%%%%
%
% Micha�l Dougoud (1), Laura Vinckenbosch (1), Christian Mazza (1), 
% Beat Schwaller (2), Laszlo Pecze (2)
%
% (1) Department of Mathematics, University of Fibourg, Chemin du Mus�e 23,
%     CH-1700 Fribourg, Switzerland
%
% (2) Anatomy, Department of Medicine, University of Fribourg, Route Albert
%     Gockel 1, CH-1700 Fribourg, Switzerland
%
%%%%%%%%%%%%%%%%%%%%%%%%%%%%%%%%%%%%%%%%%%%%%%%%%%%%%%%%%%%%%%%%%%%%%%%%%%%
%
% Supplementary Code
% Main programm
%
%%%%%%%%%%%%%%%%%%%%%%%%%%%%%%%%%%%%%%%%%%%%%%%%%%%%%%%%%%%%%%%%%%%%%%%%%%%
% This exemplifies how our numerical simulations are implemented. The user
% can run the main.m file which relies on subprogramms in the Routines
% folder, including
%
%  - A function to create the adjacency matrix of the graph : initMatAdj.m
%  - A function to create Hill functions : generateInsP3.m
%  - A function to compute the functions f and g defined in the main text :
%    jTotal.m
%  - A function to transform seconds into h:m:s : s2hms.m
%  - A random-field toolbox developped by Qiqi Wang and Paul G. Constantine 
%    (2011) : randomfiled.m and correlation_fun.m. 
%    This toolbox is downloadable from 
%    www.mathworks.com/matlabcentral/fileexchange/27613-random-field-simulation
%
% All parameters are defined in this main file below. The computation
% involves finite differences to update the Ca2+ concentrations in 
% cytosol and ER through time, as defined by the differential equations
% involved in our model. This file contains
%  1) The definition of all parameters used in the model (can be changed by
%     the user)
%  2) The construction of the graph
%  3) The initialization and randomization of the input and sensitivity 
%     functions JINF and InsP3
%  4) the main loop for the update of the system's dynamics.
% 
% It returns the following graphical outputs,
%
% OUTPUT :
%  - Figure(1) returns the degrees matrix of the grid, the matrices of the
%    randomizations i_ip3,max(v), i_JINF,max(v) and t_1(v) and the
%    evolutions of the concentrations within cytosol and ER of three
%    abritrary neighboring cells.
%  - Movie (Figure(2)) illustrates the evolution of the Ca2+ 
%    concentrations in the whole grid through time.
%
%%%%%%%%%%%%%%%%%%%%%%%%%%%%%%%%%%%%%%%%%%%%%%%%%%%%%%%%%%%%%%%%%%%%%%%%%%%

clear all
close all

% Include routines and additional packages
addpath('Routines');


%%%%%%%%%%%%%%%%%%%%%%%%%%%%%%%%%%%%%%%%%%%%%%%%%%%%%%%%%%%%%%%%%%%%%%%%%%%
%% 1) Specification of the parameters
% See Table 1 in main text

% Time
timestep = 0.1;
times = 0:timestep:400;

% Constant parameters ---------------------------------------------------
gamma = 450;
rE1 = 0.017; 
rE2 = 1.88;
rS1 = 0.027; 
rS2 = 2.65;
sigma = 0.1;  
rI1 = 130; 
muMin = 2.4;
muMax = 2.18; 
rImMin = 82.13; 
rImMax = 2.43; 
rI2Min = 635.2; 
rI2Max = 704.2; 
Kb = 1;
beta = 0.25;


% Influx and sensitivities ----------------------------------------------
% Parameters used to define the Hill function JINF(v,t) and InsP3(v,t)
rIP3Max = 1.8;     % max intensity of InsP3(its mean in the random model)
rJinMax = 0.9;     % max intensity of JINF (its mean in the random model)
t1 = 60;           % starting time of signal (its mean in the random model)

iniInsP3 = 0.015;  % initial value of Hill function InsP3(v,t)
iniInf = 0.01;     % initial value of Hill function JINF(v,t)

kIP3 = 6;          % Dissociation constant of the Hill functions InsP3
kJinf = 6;         % Dissociation constant of the Hill functions JINF


% Noise
% Set every parameter to 0 to recover the noise-free model
sigma_rinp3=0.2; 
sigma_rJin = 0.01;
sigma_t1=4; 


% Grid ------------------------------------------------------------------
% Grid size
n = 25; % number of rows
m = 25; % number of columns


% Randomization of the grid topology 
% Edge-removal probability (parameter p in [0,1])
pp=0.0;                % 0 produces full grid (G),
                       % > 0 produces a sparse version of it (G0)

% Holes
% Set to 1 to include holes in the network, 0 otherwise
hBool = 0;


% Strength of gap junctional coupling -----------------------------------
d = 0.0045; 


%%%%%%%%%%%%%%%%%%%%%%%%%%%%%%%%%%%%%%%%%%%%%%%%%%%%%%%%%%%%%%%%%%%%%%%%%%%
%% 2) Construction of the adjacency matrix of the grid
% 2D mesh (the grid)
x = linspace(1,m,m);   % correspond to columns
y = linspace(1,n,n);   % correspond to rows
[X,Y] = meshgrid(x,y); % construct the mesh
mesh = [X(:) Y(:)];
% Building the correlation structure
% Use of randomfield.m (based on correlation_fun) to generate colored noise
corr.name = 'gauss';          % for gaussian noise
corr.c0 =sqrt(n^2+m^2)/2 ;    % correlation parameter
corr.sigma = 1/3;             % random field standard deviation
% random field realization
F = randomfield(corr,mesh);   % in linear indices
F = reshape(F,n,m);           % in subscripts (nxm matrix)

% Adjacency matrix (of size n*m x n*m), depends on the colored noise F
A = initMatAdj(n,m,F,pp);     

% Create holes in the grid (i.e. remove all edges for some vertices)
% Use of the random field to create holes in patch: remove nodes with
% small value using a 10%-quantile of the randomization F
if hBool
    FLim = quantile(reshape(F,1,n*m),0.1);
    hole_ind = find(F<=FLim); 
    A(hole_ind,:) = 0;
    A(:,hole_ind) = 0;
else
    hole_ind = [];
end

% Degree matrix
% Degree of each cell
DegM = reshape(sum(A),n,m);


%%%%%%%%%%%%%%%%%%%%%%%%%%%%%%%%%%%%%%%%%%%%%%%%%%%%%%%%%%%%%%%%%%%%%%%%%%%
%% 3) Jin and InsP3 inputs
% Construct the randomization with linear indexes using random normal
% variables (i.i.d.)
% use abs() to avoid eventual negative values.
r=abs(rIP3Max+randn(1,n*m)*sigma_rinp3); % epsilon   
t=abs(t1+randn(1,n*m)*sigma_t1);         % psy
rJ=abs(rJinMax+randn(1,n*m)*sigma_rJin); % phi

% order statistics to build the correlations among r, t and rJ
% sort(vec), sort a vector vec in ascending order
[~, Rindex]=sort(r);                     % Rindex : returns the ranks of r
t(Rindex)=sort(t,'descend');             % sort t according to r
rJ(Rindex)=sort(rJ);                     % sort rJ according to r

% Reshape from linear indexes to a random nxm matrix
rIP3Max_random=reshape(r,n,m);
t1_random=reshape(t,n,m);
rJinMax_random=reshape(rJ,n,m);

% add eventually particular zones here :
% ...
%


% Remove from holes
rIP3Max_random(hole_ind)=0;
rJinMax_random(hole_ind)=0;
t1_random(hole_ind)=0;

% clear unnecessary variables
clear r t Rsort Rindex


% Construction of the Hill functions insP3(v,t) and jInf(v,t) -----------
% Make use of the routine generateInsP3.m, which produces Hill functions as
% depicted in the Main text

% Initialization
insP3 = zeros(n,m,length(times));
jIn = zeros(n,m,length(times));
% Construction of the functions
% loop on the grid
for k=1:n
    for j=1:m
        if ~ismember(sub2ind([n,m],k,j),hole_ind) % only outside holes
            insP3(k,j,:)=generateInsP3(iniInsP3, t1_random(k,j), times, rIP3Max_random(k,j), kIP3);
            jIn(k,j,:)=generateInsP3(iniInf, t1_random(k,j), times, rJinMax_random(k,j), kJinf);
        end
    end
end


%%%%%%%%%%%%%%%%%%%%%%%%%%%%%%%%%%%%%%%%%%%%%%%%%%%%%%%%%%%%%%%%%%%%%%%%%%%
%% 4) MAIN LOOP
% We use finite differences to simulate the differential equations of the
% main text.

% Initial Concentrations 
cCyt = zeros(n,m,length(times));
cEr  = zeros(n,m,length(times));
cCytIni = 110;                      % default value in cytosol
cErIni = 260000;                    % default value in ER
% intialization at time t=0
cCyt(:,:,1) = ones(n,m)*cCytIni;
cEr(:,:,1)  = ones(n,m)*cErIni;
% concentrations set to 0 in holes
cCyt(hole_ind)=0; 
cEr(hole_ind)=0; 


% Parameters for the waitbar
% Display estimation of the remaining time before the end of the simulation
fen=waitbar(0,'Simulation. Wait ...','CreateCancelBtn','closereq'); 
P=get(fen,'position'); 
P(4)=90; 
set(fen,'name','Simulation. Wait ...','position',P); 
clear P
tps_boucle=zeros(1,length(times)); 


% LOOP ------------------------------------------------------------------
for i=1:(length(times)-1); % TIME
    
    % reading simulation time
    tt_clock=clock;
    
    % current time
    t = times(i);

    % We construct a matrix for the curent values of f and g in the grid
    % This uses the function jTotal.m
    % Initialization
    matF = zeros(n,m);
    matG = zeros(n,m);

    for k=1:n % GRID
        for j=1:m
            if ~ismember(sub2ind([n,m],k,j),hole_ind) % only outside holes
            [matF(k,j), matG(k,j)] =...
                jTotal(cCyt(k,j,i),cEr(k,j,i),jIn(k,j,i), insP3(k,j,i), gamma, rE1,...
                rE2, rS1, rS2, sigma, rI1, muMin, muMax, Kb, rImMin, rImMax, rI2Min, rI2Max, beta);
            end
        end
    end % GRID
    
    % Copy to compute finite differences (coupling)
    cCytCopie = reshape(cCyt(:,:,i),n,m);

    for k=1:n % GRID
        for j= 1:m
            
            % linear index of cell (k,j)
            ind = sub2ind([n m],k,j);
            % find the neighbors of cell (k,j)
            w = find(A(ind,:)==1);
            
            % update concentrations at step i+1 from step i
            % jINF is incorporated into matF for simplicity (see jTotal.m)
            cCyt(k,j,i+1) = cCyt(k,j,i) + matF(k,j) + d*sum(cCytCopie(w)-cCyt(k,j,i));
            cEr(k,j,i+1)  = cEr(k,j,i) + matG(k,j);
            
            % truncation in case of negative value
            if cCyt(k,j,i+1)<0  
                cCyt(k,j,i+1) = 0;
            end
            if cEr(k,j,i+1)<0
                cEr(k,j,i+1) = 0;
            end
            
        end
    end % GRID
    
    % Update waitbar
    tps_boucle(i)=etime(clock,tt_clock);    % loop duration
    if mod(i,10)==0                         % update every 10 rounds
        tps=mean(tps_boucle(1:i));          % mean loop duration
        tps_rest=tps*(length(times)-i) ;    % mean remaining time
        if ~isnan(tps_rest)
            waitbar(i/length(times),fen,{['Remains ',s2hms(tps_rest)]})
        else waitbar(i/length(times))
        end
    end
    
    
end % TIME

% Close the waitbar
if ishandle(fen)
    close(fen); 
end

% Clear unnecessary variables
clear cCytCopie matF matH


%% SOME GRAPHICAL OUTPUTS
% we add black color ([0 0 0]) to each colormap to highlight holes in the
% networks if present
% Settings of the figure :
figure(1)
set(0,'DefaultFigureColor',[1,1,1]) % set background color to white
% size and position
set(0,'DefaultFigurePaperPositionMode','auto')
width = 9;
height = 5;
set(gcf,'Position',[0 0 width*100 height*100]); % position bottom left


% Subplots 
s1 = subplot(3,4,1); % degree matrix
imagesc(DegM);
colormap(s1, gray);
colorbar
title('Degrees', 'FontSize', 10)


s2 = subplot(3,4,2); % iIP3,max matrix
imagesc(rIP3Max_random)
colorbar
if hBool % add black to the colormap if holes are present
    colormap(s2,[0 0 0;jet]);
else
    colormap(s2,jet);
end
title('iIP3,max', 'FontSize', 10)


s3 = subplot(3,4,3); % iJINF,max matrix
imagesc(rJinMax_random)
colorbar
if hBool
    colormap(s3,[0 0 0;jet]);
else
    colormap(s2,jet);
end
title('iJINF,max', 'FontSize', 10)


s4 = subplot(3,4,4); % t1 matrix
imagesc(t1_random)
colorbar
if hBool
    colormap(s4,[0 0 0;jet]);
else
    colormap(s4,jet);
end
title('t1', 'FontSize', 10)


% The evolution of Ca2+ concentrations for the arbitrary cells (3,6), (3,7)
% and (3,5) are represented
s5 = subplot(3,4,[5,6,7,8]); % Evolution of cCyt
hold on
plot(times, reshape(cCyt(3,6,1:length(times)),1,length(times)),'r','LineWidth',1.5)
plot(times, reshape(cCyt(3,7,1:length(times)),1,length(times)),'g--','LineWidth',1.5)
plot(times, reshape(cCyt(3,5,1:length(times)),1,length(times)),'b--','LineWidth',1.5)
legend('Cell (3,6)', 'Cell (3,7)', 'Cell (3,5)')
title('Evolution of Ca2+ concentrations in Cyt.')
ylabel('Conc.')


s6 = subplot(3,4,[9,10,11,12]); % Evolution of cEr
hold on
plot(times, reshape(cEr(3,6,1:length(times)),1,length(times)),'r','LineWidth',1.5)
plot(times, reshape(cEr(3,7,1:length(times)),1,length(times)),'g--','LineWidth',1.5)
plot(times, reshape(cEr(3,5,1:length(times)),1,length(times)),'b--','LineWidth',1.5)
title('Evolution of Ca2+ concentrations in ER')
xlabel('Time')
ylabel('Conc.')


%% MOVIE
nFrames = times(end);       % one frame by second
mycmap = [0 0 0;winter];    % colormap with holes in black [0 0 0]

% find maximum and minimum values of the concentrations to fix the colorbar
% during the video (same for every frames)
maximumCyt = max(max(max(cCyt)))*0.8;
minimumCyt = min(min(min(cCyt(cCyt~=0))))*.95;
maximumEr = max(max(max(cEr)))*0.8;
minimumEr = min(min(min(cEr(cEr~=0))))*.95;

% Open video object; ready to write in it
writerObj = VideoWriter('calcium_wave_temp.avi');
open(writerObj);

% Write video from the content of Figure(2)
hFig=figure(2);
set(hFig, 'Position', [0 0 1400 500]) % position and size of figure(2)

% Left panel : Evolution of cCyt
subplot(1,2,1)
imagesc(reshape(cCyt(:,:,1),n,m));              % Initialization
title('Cytosol','Fontsize',10)
hcb = colorbar;
colormap(mycmap);
colorTitleHandle = get(hcb,'Title');            % add title to colormap
titleString = 'nM';
set(colorTitleHandle ,'String',titleString);
caxis([minimumCyt,maximumCyt]);                 % fix colorbar in the movie
axis equal
set(gca,'nextplot','replacechildren');          % for the next frame

% Right panel : Evolution of cEr
subplot(1,2,2)
imagesc(reshape(cEr(:,:,1),n,m));
title('ER','Fontsize',10)
hcb = colorbar;
colormap(mycmap);
colorTitleHandle = get(hcb,'Title');
titleString = 'nM';
set(colorTitleHandle ,'String',titleString);
caxis([minimumEr,maximumEr]);
axis equal
set(gca,'nextplot','replacechildren');

% Loop on the number of frames to update Figure(2)
for k = 1:1:nFrames
    
    % update the plot at next time (every seconds)
    subplot(1,2,1)
    imagesc(reshape(cCyt(:,:,k/timestep),n,m)); % every seconds
    hcb = colorbar;
    colormap(mycmap);
    colorTitleHandle = get(hcb,'Title');
    titleString = 'nM';
    set(colorTitleHandle ,'String',titleString);
    caxis([minimumCyt,maximumCyt]);
    text(0,0,s2hms(k))                          % add current time                                              
    
    subplot(1,2,2)
    imagesc(reshape(cEr(:,:,k/timestep),n,m));
    hcb = colorbar;
    colormap(mycmap);
    colorTitleHandle = get(hcb,'Title');
    titleString = 'nM';
    set(colorTitleHandle ,'String',titleString);
    caxis([minimumEr,maximumEr]);
    
    % write video object from current frame
    frame = getframe(gcf);
    writeVideo(writerObj,frame);
end

% close and save video object
close(writerObj);
