# Supplementary material for: The Effect of Gap Junctional Coupling on the Spatiotemporal Patterns of Ca2+ Signals and the Harmonization of Ca2+-Related Cellular Responses
Source: PLoS Comput Biol. 2016 Dec 27;12(12):e1005295. doi: 10.1371/journal.pcbi.1005295 (PMC5226819; doi:10.1371/journal.pcbi.1005295)
Supplement: S1 Code MATLAB Code — (ZIP) [file pcbi.1005295.s020.zip › SupplementaryCode/Routines/generateInsP3.m]

function [ insP3 ] = generateInsP3(iniInsP3, t1, times, rIP3Max, kIP3)
%generateInsP3 generate a hill function
% INPUT :
%   iniInsP3 : number ; basal value of the Hill function
%   t1       : number ; time after which signal is launched
%   times    : vector ; times
%   rIP3Max  : number ; asymptotic value of the Hill function
%   kIP3     : number ; dissociation constant
%   
% OUTPUT : 
%   insP3    : vector ; values of the Hill function at each time point
%
% (2016) Micha�l Dougoud, Laura Vinckenbosch, Christian Mazza, Beat 
% Schwaller, Laszlo Pecze
%
%%%%%%%%%%%%%%%%%%%%%%%%%%%%%%%%%%%%%%%%%%%%%%%%%%%%%%%%%%%%%%%%%%%%%%%%%%

% Initialization
insP3 = zeros(1,length(times));

% Compute function at each times as specified in main text
for i = 1:length(times)   
    t = times(i);
    
    if t<t1
        insP3(i) = iniInsP3;
    else
        insP3(i) = rIP3Max*(t-t1)/(kIP3 + (t-t1));
    end
end


end
