# Supplementary material for: The Effect of Gap Junctional Coupling on the Spatiotemporal Patterns of Ca2+ Signals and the Harmonization of Ca2+-Related Cellular Responses
Source: PLoS Comput Biol. 2016 Dec 27;12(12):e1005295. doi: 10.1371/journal.pcbi.1005295 (PMC5226819; doi:10.1371/journal.pcbi.1005295)
Supplement: S1 Code MATLAB Code — (ZIP) [file pcbi.1005295.s020.zip › SupplementaryCode/Routines/initMatAdj.m]

function [ A ] = initMatAdj(n,m,F,pp)
%initMatAdj return the adjacency matrix of the network
% INPUT
%  n  : number : number of rows in the grid
%  m  : number : number of columns in the grid
%  F  : matrix : nxm gaussian field
%  pp : number : between 0 and 1, homogeneous probability of edge removal
%
% OUTPUT
%  A  : matrix : nmxnm symetric adjacency matrix
%
%(2016) Micha�l Dougoud, Laura Vinckenbosch, Christian Mazza, Beat 
% Schwaller, Laszlo Pecze
%
%%%%%%%%%%%%%%%%%%%%%%%%%%%%%%%%%%%%%%%%%%%%%%%%%%%%%%%%%%%%%%%%%%%%%%%%%%%

% Randomized edge-removal probabilities p(v) relying on the random field F.
% P is a nxm matrix whose values lie between 0 and pp, since the random
% field F is transformed to lie between 0 and 1.
P=pp*(max(max(F))-F)./(max(max(F))- min(min(F)));

% Initialization of the linear subscripts indices and subscript.
% For example, if i (between 1 and n*m) is the linear index, then L(i) 
% is its row and C(i) its column in the nxm representation.
[L,C] = ind2sub([n m],1:m*n);

% Initiazlization of the adjacency matrix.
A=zeros(m*n,m*n);

% Compute the tringular-superior part of the adjacency matrix
for i=1:m*n
    for j=i+1:m*n
        
        % Distance between node i and j (in linear indices)
        dist2=(L(i)-L(j))^2 + (C(i)-C(j))^2;
        
        % if the nodes are neighbors, we add a 1 in the (i,j) entry of the 
        % adjacency matrix with probability 1-P(v)
        if dist2>=1 && dist2<=2
            u = rand; % random number uniformly chosen between 0 and 1.
            if u>P(L(i),L(j))
                A(i,j)=1;
            else
                A(i,j)=0;
            end
        end
    end
end

% Output
% We add the identity matrix (every node is linked with itself) and the
% transpose of the previously constructed triangular-superior matrix.
A=eye(n*m)+A+A';


end
