# Supplementary material for: The Effect of Gap Junctional Coupling on the Spatiotemporal Patterns of Ca2+ Signals and the Harmonization of Ca2+-Related Cellular Responses
Source: PLoS Comput Biol. 2016 Dec 27;12(12):e1005295. doi: 10.1371/journal.pcbi.1005295 (PMC5226819; doi:10.1371/journal.pcbi.1005295)
Supplement: S1 Code MATLAB Code — (ZIP) [file pcbi.1005295.s020.zip › SupplementaryCode/Routines/jTotal.m]

function [ f , g ] = jTotal(cCytI,cErI,jInI, insP3I, gamma, rE1, rE2, rS1, rS2, sigma, rI1, muMin, muMax, Kb, rImMin, rImMax, rI2Min, rI2Max, beta)
%initMatAdj returns the functions f and g from main text used in the
%differential equations
% INPUT
%  cCytI  : number : Concentration of Ca2+ within cytosol in a particular 
%                    cell and at a particular time
%  cErI   : number : Concentration of Ca2+ within ER in a particular 
%                    cell and at a particular time
%  jInI   : number : Value of the function jINF in a particular 
%                    cell and at a particular time
%  insP3I : number : Value of the function insP3 in a particular 
%                    cell and at a particular time
%  ...    : numbers: Other constant parameters of Table 1
%
% OUTPUT
%  f      : number : Value of the function f in a particular 
%                    cell and at a particular time
%  g      : number : Value of the function g in a particular 
%                    cell and at a particular time
% For simplicity, the funciton jINF is incorporated into f.
%
%(2016) Micha�l Dougoud, Laura Vinckenbosch, Christian Mazza, Beat 
% Schwaller, Laszlo Pecze
%
%%%%%%%%%%%%%%%%%%%%%%%%%%%%%%%%%%%%%%%%%%%%%%%%%%%%%%%%%%%%%%%%%%%%%%%%%%%

        % Computation of the functions JEff, jSerca and jEreff (used in the
        % definition of f and g)
        % jEff
        if rE1*cCytI - rE2 <= 0
            jEff = 0;
        else
            jEff = rE1*cCytI - rE2;
        end

        % jSerca
        if rS1*cCytI - rS2 <= 0
            jSerca = 0;
        else
            jSerca = rS1*cCytI - rS2;
        end

        % jEreff
        mu = muMin + (muMax - muMin)*Kb/(Kb + 10^(log10(insP3I)-0.303)) ; 
        rIMax = rImMin + (rImMax - rImMin)*Kb/(Kb + 10^(log10(insP3I)-0.303));
        rI2 = rI2Min + (rI2Max - rI2Min)*Kb/(Kb + 10^(log10(insP3I)-0.303));
        jCytDep = rIMax*exp(-0.5*(log10(cCytI)-mu)^2/sigma^2);
        jErDep = rI1*log10(cErI)-rI2;
        if jCytDep + jErDep <= 0
            jEreff = 0;
        else
            jEreff = jCytDep + jErDep;
        end

        % jErleak
        jErleak = beta;

        % Main eqns
        f = jInI - jEff - jSerca + jEreff + jErleak;
        g = gamma*(jSerca - jEreff - jErleak);
end
