# Supplementary material for: The Effect of Gap Junctional Coupling on the Spatiotemporal Patterns of Ca2+ Signals and the Harmonization of Ca2+-Related Cellular Responses
Source: PLoS Comput Biol. 2016 Dec 27;12(12):e1005295. doi: 10.1371/journal.pcbi.1005295 (PMC5226819; doi:10.1371/journal.pcbi.1005295)
Supplement: S1 Code MATLAB Code — (ZIP) [file pcbi.1005295.s020.zip › SupplementaryCode/Routines/s2hms.m]

function str=s2hms(t)
%s2hms transform a time is seconds to a string in the format h:m:s
% INPUT
%  t   : number : time in seconds
%
% OUTPUT
%  str : string : in the format hour:minutes:seconds
%
% Used to display the remaining time before the end of the simulation as
% well as the current time in the movie of Figure(2)
%
%(2016) Micha�l Dougoud, Laura Vinckenbosch, Christian Mazza, Beat 
% Schwaller, Laszlo Pecze
%
%%%%%%%%%%%%%%%%%%%%%%%%%%%%%%%%%%%%%%%%%%%%%%%%%%%%%%%%%%%%%%%%%%%%%%%%%%%

h=floor(t/3600);
r=t-h*3600;
m=floor(r/60);
s=floor(r-m*60);
str=[num2str(h),' h, ',num2str(m),' min, ',num2str(s),' s'];

end
